# Supplementary material for: A descriptor-free machine learning framework to improve antigen discovery for bacterial pathogens
Source: PLoS One. 2025 Jun 5;20(6):e0323895. doi: 10.1371/journal.pone.0323895 (PMC12140217; doi:10.1371/journal.pone.0323895)
Supplement: S1 Table — The table shows the different hyperparameters that were optimized during model selection. (XLSX) [file pone.0323895.s002.xlsx]

## Sheet: Foglio1
Module	Component	Hyperparameter	Choices	Notes
Preprocessing	Scaler	Type of scaler	[None, StandardScaler, MinMaxScaler]	Only for descriptors
Preprocessing	Reducer	Type of reducer	[None, PCA]	Only for descriptors
Preprocessing	PCA Reducer	Number of PCA components	[20%, 50%, 80%]
Classification	Classifier	Type of Classifier	[LR, RF, XGB, SVM, MLP]
Classification	LR Classifier	Adaptive learning rate	~Uniform(0.1, 0.9999)
Classification	LR Classifier	Type of regularization	[L1, L2]
Classification	LR Classifier	Regularization strength	~LogUniform(0.01, 1.0)
Classification	RF Classifier	Number of trees in forest	~Uniform(100, 600)
Classification	RF Classifier	Maximum tree depth	~Uniform(2, 5)
Classification	RF Classifier	Split criterion	[Gini index, Entropy, log Loss]
Classification	XGB Classifier	Learning rate	~Uniform(0.1, 0.9)
Classification	XGB Classifier	Number of trees in ensemble	~Uniform(50, 200)
Classification	XGB Classifier	Maximum tree depth	~Uniform(2, 5)
Classification	SVM Classifier	C (regularization)	~LogUniform(0.01, 10.0)
Classification	SVM Classifier	gamma (kernel)	~LogUniform(0.01, 10.0)
Classification	MLP Classifier	Hidden layer size	~Uniform(60, 2400)
Classification	MLP Classifier	Momentum	~Uniform(0.9, 0.999)
Classification	MLP Classifier	Learning rate	~LogUniform(0.0001, 0.01)
Notes: choices are sampled with uniform probability unless otherwise specified. ~ is short for "sampled from".
PCA: principal component analysis, LR: logistic regression, RF: random forest,
XGB: extreme gradient boosting, SVM: support vector machine, MLP: multi-layer perceptron
